# Supplementary material for: Systematic Review of Health Literacy and Health Behavior in Adolescents Research
Source: Epidemiologia (Basel). 2026 Feb 18;7(1):29. doi: 10.3390/epidemiologia7010029 (PMC12939913; doi:10.3390/epidemiologia7010029)
Supplement: Supplementary file 1 [file epidemiologia-07-00029-s001.zip]

Archive with 4 entries (4 files):
- Suplemental Table S1_Prisma_checklist.pdf
- Suplemental Table S3_Selected_articles.pdf
- Suplemental Table S4_bias assessment.pdf
- Supplemental Table S2_Search_strategies.pdf
